# Supplementary material for: Investigating the Synthesis and Characteristics of UV-Cured Bio-Based Epoxy Vegetable Oil-Lignin Composites Mediated by Structure-Directing Agents
Source: Polymers (Basel). 2023 Jan 13;15(2):439. doi: 10.3390/polym15020439 (PMC9864384; doi:10.3390/polym15020439)
Supplement: Supplementary file 1 [file polymers-15-00439-s001.zip]

Archive with 1 entries (1 files):
- polymers-2072735-supplementary.pdf
